# Supplementary material for: Effect of transcutaneous electrical acupoint stimulation on perioperative hypothermia in video-assisted thoracoscopic surgery: a randomized controlled trial
Source: Front Med (Lausanne). 2026 Apr 30;13:1799152. doi: 10.3389/fmed.2026.1799152 (PMC13171843; doi:10.3389/fmed.2026.1799152)
Supplement: Supplementary file 1 [file Supplementary_File_1.xlsx]

## Sheet: Baseline 
No	group1对照组2穴位组	Gender	age	height	weight	ASA
1	1	M	59	175	90	2
2	2	M	53	178	86	2
3	2	M	50	172	51	2
4	1	F	61	160	55	2
5	1	M	56	160	65	2
6	2	F	54	170	70	2
7	1	F	63	160	65	2
8	2	M	34	176	90	2
9	1	M	64	178	70	2
10	1	M	50	178	70	2
11	1	F	61	150	63	2
12	1	M	59	170	85	2
14	1	F	46	155	72	2
15	2	F	33	168	52	2
16	2	F	46	158	45	2
17	2	M	48	170	62	2
18	1	F	37	167	71	2
19	2	M	42	177	78	2
20	1	M	58	160	63	2
21	1	M	55	167	63	2
22	2	F	54	155	63	2
23	1	F	62	160	63.5	2
24	1	M	57	175	90	2
25	2	F	60	166	90	2
26	2	F	53	160	59	2
27	1	F	50	166	66	2
28	1	M	64	165	80	2
29	2	M	60	170	85	2
30	2	F	64	157	54	2
31	1	M	61	157	63	2
32	1	M	58	171	80	2
33	1	M	62	170	68	2
34	1	F	48	160	65	2
35	2	M	33	158	58	2
36	2	F	54	164	57	2
37	2	M	42	173	76	2
38	1	M	62	170	69	2
39	2	M	57	167	74	2
40	2	F	45	158	60	2
41	1	F	58	158	62	2
42	2	M	49	173	70	2
43	1	M	52	170	78	2
44	2	F	35	164	87	1
46	1	F	38	162	59	2
47	2	F	52	163	60	1
48	2	M	47	167	62	2
49	1	F	54	158	84	1
50	2	M	32	178	75	2
51	2	M	53	173	70	2
52	2	M	54	181	84	2
53	1	F	48	158	62.5	2
54	2	M	54	173	80	2
55	2	F	35	160	56	2
56	1	M	51	168	80	2
57	1	F	64	154	46	2
58	2	M	61	168	62	2
59	2	M	57	165	79	2
60	1	F	61	163	79	2
61	1	M	52	175	96	2
62	2	F	60	160	53	2
63	2	M	63	170	70	2
64	2	F	50	165	60	2
65	2	M	51	172	75	2
66	1	F	64	162	62	2
67	2	M	64	177	80	2
68	1	F	26	165	58	2
69	1	M	19	169	61	2
70	1	M	51	166	56	2
71	1	M	61	177	83.5	2
72	2	M	64	178	67	2
73	1	M	64	160	58	2
74	1	M	63	170	77	2
75	2	F	56	170	62	2
76	2	F	50	164	52	2
77	2	F	62	173	73	2
78	2	M	43	178	90	2
79	1	M	54	165	77	2
80	2	F	64	160	65	2
81	1	F	60	165	73	2
83	2	F	46	155	55	2
84	1	M	61	170	80	2
85	1	M	61	176	98	2
86	2	F	64	163	62	2
87	1	F	54	160	52	2
88	1	F	60	155	68	2
90	2	F	49	163	62	2
91	2	M	53	170	69	2
92	1	F	29	165	65	2

## Sheet: T
GROUP	T0	T1	T2	T3	T4	T5	T6	T7	T8	T9	T10	T11	T12	T13
control	36.5	36.4	36.3	36.3	36.3	36.4	36	35.9	35.9	35.9	36.4	37	37	36.8
control	36.6	36.7	36.6	36.6	36.5	36.3	36.2	36.2	36.2	36.2	36.2	36	36.6	36.5
control	36.5	36.3	36.4	36.4	36.5	36.3	35.6	35.8	36.3	36.3	36.3	36.6	36.8	37
control	36.6	36.4	36.4	36.4	36.3	36.2	35.8	35.8	35.8	35.8	36.3	36.3	36.2	36.3
control	36.6	36.5	36.6	36.6	36.5	36.4	36.4	36.3	36.3	36.3	36.4	36.5	36.4	36.1
control	36.3	36.4	36.6	36.9	36.6	36.5	36.4	36.3	36.3	36.6	36.3	36.4	36.1	36.5
control	36	36.6	36.5	36.5	36.4	36.5	36.3	36	36	35.9	36.7	36.3	36.4	36.1
control	36.6	36.6	36.7	36.8	36.7	36.2	36.1	35.8	35.8	35.9	36.5	36.6	36	36.5
control	36.3	36.7	36.7	36.9	36.8	36.3	36.3	36.2	36.2	36.6	36.7	36.4	36.2	36.3
control	36.3	36.7	36.7	36.8	36.7	36.7	36.7	36.7	36.7	36.8	36.7	36.8	36.2	36.1
control	36.3	36.5	36.7	36.8	36.7	36.4	36.5	36.3	36.3	36.2	36.6	36.9	37.8	38.5
control	36.7	36.7	36.7	36.7	36.5	36.3	36.1	35.6	35.8	35.8	35.9	36.6	36.5	36.8
control	36.2	36.5	36.6	36.4	36.4	36.3	36.1	35.8	35.8	35.8	36	36.4	36.2	36
control	36.1	37	37.2	36.7	36.2	36.3	36.3	36.3	36.3	36.2	36.2	36.2	36.2	36.3
control	36.7	36.7	36.9	37.1	36.5	36.2	36.2	36.1	36.1	36.2	36.2	36.3	36.3	36.4
control	36.4	36.8	36.6	36.4	36.4	36.4	36.5	36.3	36.8	36.8	36.9	37	36.4	36.1
control	36.5	36.8	36.6	36.5	36.4	36.2	36.1	35.9	35.9	35.9	36.2	36.7	36.8	36.7
control	36.4	36.8	36.7	36.7	36.5	36.3	35.9	35.5	35.8	35.9	36.2	36.9	36.8	36.9
control	36	36.6	36.5	36.5	36.4	36.4	36	36.3	36.6	36.6	36.5	36.4	36.2	36.4
control	36.1	36.6	36.3	36.2	36.2	35.9	35.8	35.8	35.8	35.8	36.1	36.1	36.5	36.3
control	36	36.8	36.8	36.7	36.7	36.7	36.5	36.5	36.3	36.2	36.3	36.2	36.2	36
control	36.5	36.9	36.8	36.8	36.9	36.7	36.6	36.1	36.8	36.8	36.8	36.8	36.7	38
control	36	36.8	36.5	36.7	36.6	36.6	36.5	36.1	36.1	36	36.6	36.3	36.3	36.5
control	36.2	36.3	36.3	36.6	36.7	36.7	36.6	36.6	36.6	36.7	36.7	36.2	36.2	36.1
control	36.1	36.8	36.8	37	36.7	36	35.8	35.4	35.6	35.6	36.1	36.7	36.6	36.3
control	36.6	36.6	36.5	36.8	36.7	36.2	35.8	35.5	35.6	35.6	35.9	36.6	36.5	36.5
control	36.4	36.8	36.9	37.1	36.8	36.6	36.3	36.2	36.5	36.6	36.8	36.5	36.6	37
control	36.7	36.5	36.9	36.8	36.8	36.5	36.2	36.1	36.1	36.1	36.8	36.8	36.6	36.7
control	36.2	37	36.8	36.5	36.5	36.5	36.3	35.9	35.9	36	36.1	36.2	36.3	36.4
control	36.4	36.6	36.7	36.8	36.5	36.4	36.3	36.2	36.2	36.3	36.3	36.2	36.5	36.6
control	36.4	37.4	37.2	37.3	36.8	36.4	35.9	35.8	35.8	35.8	36.3	36.3	36.2	36
control	36.2	36.8	36.6	36.8	36.7	36.6	36.5	36.5	36.6	36.5	36.6	36.2	36.3	38.5
control	36.6	36.5	36.8	37.1	37.3	37.2	36.9	36.7	36.6	36.6	36.6	36.7	36.7	36.5
control	36.4	36.6	36.5	37.3	37.1	37	36.8	35.9	36	36	36.5	36.5	36.9	37.3
control	36.7	37.2	37.4	37.5	36.8	36.7	36.8	36.5	36.4	36.4	36.8	36.6	36.3	36.4
control	36.5	36.6	36.6	36.6	36.2	35.9	35.8	35.4	35.8	35.8	36.7	36.3	37.3	37.6
control	36.3	36.5	36.7	36.7	36.6	36.6	36.6	36.2	36.2	36.3	36.4	36.4	36.4	36.7
control	36.2	36.3	36.6	36.6	36.5	36.3	35.8	35.5	35.6	35.6	36.2	36.7	36.6	36.4
control	36.4	37.5	37.5	37.4	37.4	37.4	37.5	37.1	36.5	36.6	36.6	36.7	36.2	36.3
control	36.4	36.8	36.7	36.6	36.5	36.4	36.4	36.1	36.4	36.4	36.3	36.2	36.2	36.5
control	36.5	37.3	37	37	37.2	37.3	37.4	36.4	37	36.9	36.8	36.4	36.4	36.3
control	36.4	36.8	36.8	36.8	36.8	36.3	35.9	35.6	35.8	35.8	36.2	36.4	36.6	36.4
control	36.5	36.8	36.8	36.9	36.3	36.1	36.2	35.8	35.8	35.8	36.2	36.2	36.5	36.8
control	36.8	36.8	36.7	36.6	36.6	36.3	36.3	36.2	36.2	36.2	36.2	36.5	36.4	36.7
TEAS	36.5	36.8	37.3	36.9	36.7	36.9	36.8	36.7	36.8	36.9	36.9	36.8	36.4	36.5
TEAS	36.3	36.6	36.8	36.8	36.8	36.3	35.7	35.6	35.8	35.8	36.7	36	36.3	36.5
TEAS	36.4	36.5	36.7	36.6	36.4	36.5	36.3	36.5	36.7	36.8	36.9	36.3	36.2	36.3
TEAS	36.6	36.8	37.3	37.6	37.6	37.1	37	37.1	37.1	37	36.8	36.6	36.9	36.8
TEAS	36.2	36.7	36.9	36.9	37.1	36.6	36.5	36.4	36.6	36.6	36.7	36.4	36.5	36.1
TEAS	36.7	36.8	36.9	37.2	36.6	36.7	36.4	36.1	36.8	36.8	36.7	36.9	36.9	36.7
TEAS	36.3	36.5	36.8	36.9	36.9	36.4	36.1	35.8	35.8	35.8	36.5	36.7	36.3	36.1
TEAS	36.5	36.5	36.7	36.5	36.8	36.6	36.5	35.9	35.9	35.9	36.6	36.8	36.5	36.7
TEAS	36.3	36.8	36.8	36.6	36.6	36.5	36.5	36.6	36.6	36.5	36.6	36.7	36.6	36.7
TEAS	36	36.6	36.9	36.9	36.9	36.5	36.7	36.2	36.7	36.6	36.5	36.2	36.5	36.2
TEAS	36.3	36.7	36.8	36.8	36.8	36.6	36.4	36	36.4	36.4	36.3	36.2	36.3	36.2
TEAS	36.3	36.9	36.8	36.6	36.6	36.5	36.5	36.4	36.6	36.6	36.7	36.5	36.3	37.4
TEAS	36.1	36.3	36.3	36.4	36.4	36.6	36.6	36.9	36.6	36.5	36.5	36.4	36.2	36.4
TEAS	36.2	36.8	37	36.9	36.9	36.7	36.6	36.7	36.8	36.7	36.8	36.8	36.7	36.6
TEAS	36.3	36.7	36.8	36.8	36.9	36.6	36.4	36	36.5	36.4	36.5	36.3	36.3	36.4
TEAS	36.3	36.7	36.8	36.6	36.7	36.7	36.6	36.6	36.6	36.6	36.6	36.3	36.3	36.2
TEAS	36.1	36.6	36.8	36.9	36.8	36.5	36.2	35.8	35.9	35.9	36.7	36.2	36.2	36.1
TEAS	36	36.6	36.7	36.8	36.6	36.8	36.7	36.7	36.7	36.7	36.8	36	36.4	37.1
TEAS	36.2	36.6	36.6	36.5	36.4	36.6	36.7	36.6	36.5	36.5	36.4	36.2	36.1	36.1
TEAS	36.3	36.9	37.2	37.2	37.3	37.2	37.3	37.2	37.4	37.3	37.4	36.1	36.6	36.2
TEAS	36.6	36.8	36.8	36.9	37.1	36.9	36.8	36.8	36.9	36.9	36.9	36.7	36.8	36.8
TEAS	36.3	36.6	36.8	36.8	36.9	36.8	36.7	36.8	36.7	36.7	36.7	36.7	36.2	36.3
TEAS	36	36.5	36.5	36.6	36.7	36.5	36.1	35.8	36.2	36.2	36.2	36.5	36.3	36.3
TEAS	36.5	36.9	37.6	37.8	37.5	37.3	37	36.7	36.8	37	36.6	36.4	36.4	36.4
TEAS	36.5	36.6	36.7	36.5	36.7	36.5	36.6	36.1	36.6	36.6	36.4	36.5	36.9	36.4
TEAS	36.4	36.5	36.6	36.6	36.7	36.6	36.5	36.4	36.6	36.7	36.7	37	36.8	36.5
TEAS	36.5	36.8	37.3	37.4	37.2	37.1	36.9	36.6	36.8	36.8	36.7	36.7	36.8	36.5
TEAS	36	36.6	36.7	36.7	36.7	36.5	36.6	36.2	36.6	36.6	36.6	36.5	36.1	36.8
TEAS	36.3	36.3	36.6	36.6	36.4	35.9	35.8	35.5	36.3	36.3	36.2	36.1	36.2	36.3
TEAS	36.6	36.5	36.5	36.5	36.8	36.6	36.6	36.6	36.6	36.6	36.5	36.2	36.8	36.6
TEAS	36.3	36.6	36.7	36.8	36.6	36.5	36.6	36.5	37	36.9	36.9	36.4	36.7	36.8
TEAS	36.2	36.7	36.7	36.5	36.5	36.5	36.5	36.4	36.8	36.7	36.8	36.5	36.5	36.5
TEAS	36.3	36.5	36.7	36.7	36.7	36.8	36.8	36.9	36.9	36.9	36.7	36.5	36.4	36.4
TEAS	36.1	36.7	36.6	36.5	36.5	36.4	36.5	36.3	36.4	36.6	36.6	36.2	36.3	36.9
TEAS	36.4	36.7	36.7	36.7	36.7	36.6	36.6	36.5	36.5	36.6	36.5	36.7	36.3	36.9
TEAS	36.3	36.6	36.6	36.6	36.8	36.4	36.3	36.3	36.3	36.3	36.4	36.6	36.5	36.5
TEAS	36.3	36.8	36.7	36.7	36.7	36.4	35.8	35.5	36.5	36.6	36.6	36.4	36.9	36.8
TEAS	36.3	36.8	36.8	36.8	36.8	37	36.9	36.9	36.9	36.8	36.7	36.8	36.7	36.8
TEAS	36.5	36.6	36.8	36.8	36.7	36.8	37	36.8	36.7	36.7	36.8	36.5	36.4	36.5
TEAS	36.5	36.6	36.6	36.4	36.6	36.7	36.6	36.3	36.4	36.4	36.2	36	36.4	36.4
TEAS	36.4	36.7	36.8	36.7	36.7	36.6	36.6	36.4	36.4	36.4	36.4	36.5	36.6	36.2
TEAS	36.4	36.6	36.7	36.5	36.5	36.5	36.4	36.4	36.5	36.5	36.4	36.1	36.5	36.3
TEAS	36.4	36.6	36.8	36.8	36.8	36.8	36.6	36.7	36.7	36.7	36.6	36.5	36.4	36.9
TEAS	36.3	36.5	36.8	36.6	36.6	36.7	36.6	36.6	36.6	36.6	36.5	36.8	36.5	36.4

## Sheet: MAP
	Sham TEAS group																																												TEAS group
T0	84	84	103	93.33	95.33	110	93.33	99.67	95	91.67	87.33	86	84.33	93.33	76.33	100.33	109.67	108.67	121	78.33	89	96	108	71.67	97.33	70.67	100.67	109.33	88.33	101	103.33	102.67	70.67	85.33	82	88.33	95.33	101.33	117.33	102.33	72.67	94	74.67	101	85.33	92.67	89.33	112.33	82.67
T1	82	91	98.67	98.33	108.33	102.33	98.67	98.33	93.67	89.67	84	103.33	86.33	106	86	105	121	115.33	103.67	93.67	120.33	101.67	110	76.33	93.67	71.33	108.33	102.67	96	100.67	85	81.33	74	85	85	92	98.33	97.67	118	99.67	81.67	92.33	82.33	122	100	89	92.33	103	85.33
T2	86	92	103.33	104	94	113.33	100	110	102.33	87.33	92	99.67	93	87.33	93.33	106	114	98.67	109.33	88.33	116.67	95.67	107.67	75.67	95.67	75.67	109.67	98.33	101	100	102.67	90.67	75.33	79.67	94	99.67	96	96	108	95	80	105	84.67	114.67	106.33	91.67	95	103.33	86.67
T3	93.67	98.33	101.67	104	110	117	105.67	120	100.67	90	104.67	113.33	94.67	103	84.67	97	125.33	113.67	100.67	94.67	108.33	86.67	105.67	77	90	82.67	109	112	104	97.67	110.33	92.67	81.33	91.33	102.33	112.33	90.67	111.33	151.33	93	86.33	96.67	96.67	103.33	106.67	98.33	112.33	111.33	84.33
T4	97.33	88.67	119.67	89	99	85.67	86.67	88.33	80	100.33	104	102.67	104	74.33	87	82.33	95.67	86	86.33	87.67	125.67	68.67	90.67	100.33	78	81.67	111.33	101	123	83.67	74	89.67	61.67	68	72.67	112	93.33	78	85	104.67	90.67	102.67	76.33	87	79.67	62	101.67	88.67	80
T5	87	94	104.67	81	92.67	68.67	79	79.33	66.67	70.33	99.33	78	69	88	87.67	81.33	81	86	71	81	97.67	75	80.67	75	78.33	84.33	75.33	100.67	77	80.67	74.33	78.33	79.67	84.33	81	107.67	77.33	99.33	94	93.33	78.33	106.33	70.67	90.67	80.33	86.33	80.67	82	80
T6	75.67	92.67	103.33	77.67	98.33	85.33	87	84.67	71.67	79.33	84.67	88.67	76.33	72.33	75.67	87	109.33	93.67	75.67	68.33	93.33	80.33	72.67	70.33	76.33	92	69.67	82	97.33	84.67	79.33	81.33	72	80.67	67.67	99	71	95.67	79	73	70.67	102.33	68	82.67	78.33	68.33	86	80.33	93
T7	81.67	91	109.67	77.33	103.67	77.33	84.33	85.33	83	71.33	95.67	96	85.67	71.33	78	95.33	105.67	87.67	81.33	75.67	89.33	88.67	77.67	71	78.67	88.67	72.33	86.67	80	80.33	72	86.67	83	82.33	82.33	109.33	81.67	81.67	92	85	79	94.67	73.33	83.33	80.33	64	88.67	74.67	90.33
T8	97.33	98.33	91.67	74.67	115	82	77.33	84.67	78	75	99.33	90.33	90.33	77.33	70.33	79	106	98.67	88.33	82.33	84.67	97.67	73.33	83.67	86.67	90.33	75	93	83.33	90	81.33	91.67	100.33	78	73.67	112	84.33	88.33	108.33	78.33	64	104.67	74	86.33	70	68.67	85	85.67	78
T9	75.33	97.33	89.67	84.33	103.33	83.33	71.33	92.33	78.33	77.33	106	91.33	102	82	75.33	116.33	90.33	95.67	92.33	88.67	90.33	117	68	82.33	88.67	81.33	77.67	107.33	86	90.67	98.67	90	97.67	72.67	72	96.67	88.33	86	93.67	102.33	83.33	102.33	70.33	119	100.67	90	78.33	85.33	62.33
T10	84.67	97.33	87.67	104.67	97.33	84.67	92.67	108	95.33	80	92.67	103.33	103	84.66	82	89	109	98.33	97	90	91.67	101.67	86.33	77.67	92.67	73	84.67	88.33	81	93.67	112.33	92.67	91.33	81.33	80.33	102.33	84.67	104	84.67	102.33	81.67	98.67	73	97	91.67	82.67	91.67	83.67	77.67
T11	93	80.33	86.67	116.33	96.67	104.33	72	103.67	88.33	83.33	84.33	71.67	86	71.33	73	88.67	103.33	95	91.33	77	107	93.33	105	81.67	88	67.67	94.67	82.33	81.67	96	100	77	68	79	90.33	103.67	78	101.67	87.33	103	83.67	98.33	79.67	99.33	92	92.33	93.67	94.67	90.33
T12	89.33	78	98.67	104.33	107.67	107	90	102	97	85	76.33	71.33	104.67	82.67	82	103.67	103.67	90.33	95.33	84.33	114.33	115.33	104.67	76.67	102.33	85.67	93.33	109	83.67	106.67	104.67	75	75	81.67	85.33	98.33	100.33	108	86.33	101.67	79.33	90	81.33	109.33	92	94.33	107.67	101.67	75.33
T13	86	57.33	114.67	111	109.33	105.33	93.33	101.33	98.33	88.33	98	91	80.67	84	73.67	97	98	90.67	98.67	81.67	110	99.33	106	77	97.33	76	104.67	101.67	100	87.67	104.67	89.67	78.67	86	91.67	100.67	99.33	112	102.33	103	88.33	82.67	91.33	96.67	90.33	93	94	101	77
[truncated: 39 more columns]

## Sheet: HR
	Sham TEAS group																																												TEAS group
T0	72	73	85	66	73	83	83	87	82	100	69	89	77	88	63	97	74	94	82	77	71	69	80	72	89	70	88	63	76	95	74	115	66	70	91	60	61	64	79	71	53	78	74	70	80	72	88	79	89
T1	71	55	80	76	66	62	80	85	80	94	70	91	67	74	60	73	71	79	67	62	64	62	75	70	85	78	86	73	80	69	92	74	70	63	88	66	67	66	79	68	50	77	70	65	87	75	85	92	82
T2	70	48	75	66	62	68	78	83	78	89	75	72	64	71	67	73	77	87	65	63	62	64	75	75	88	80	80	64	70	70	86	68	73	54	85	63	65	68	80	58	50	77	72	61	75	78	81	91	83
T3	61	53	59	73	60	69	79	81	82	98	60	70	68	72	60	74	70	83	68	64	66	65	75	73	80	84	95	66	62	76	68	80	106	58	82	66	77	55	89	66	55	75	69	65	86	86	84	95	104
T4	69	48	84	70	55	66	60	71	68	98	53	64	77	63	77	69	66	88	61	63	83	48	64	109	71	58	105	64	62	65	72	76	97	65	83	62	53	61	66	65	52	77	67	61	57	78	60	94	74
T5	63	65	57	67	71	60	73	64	67	81	48	65	64	59	75	79	60	89	65	64	73	64	66	75	74	68	71	74	73	87	71	73	103	82	80	53	60	85	62	55	61	78	89	80	76	63	69	90	99
T6	64	73	63	62	71	69	73	66	69	86	64	61	60	71	68	75	70	88	59	59	85	69	67	75	68	87	89	70	76	66	65	65	106	63	73	62	56	80	57	67	61	83	85	86	78	67	64	85	102
T7	70	70	58	67	66	66	70	61	66	85	56	77	62	65	63	71	71	80	54	55	79	75	67	76	64	85	83	68	60	65	62	62	101	62	77	55	55	85	59	65	66	78	68	70	75	65	61	74	85
T8	74	67	57	66	83	62	64	54	65	87	50	76	66	63	66	78	73	77	69	54	79	87	65	63	63	79	65	57	58	72	64	78	89	67	75	58	61	70	82	56	70	74	65	75	68	61	69	87	65
T9	68	67	60	81	75	59	63	74	78	85	49	69	66	70	65	92	68	75	72	59	80	91	62	73	62	76	70	58	60	70	58	75	85	58	76	56	60	75	80	64	72	72	62	79	89	56	65	78	62
T10	71	67	59	67	79	67	69	70	95	83	51	72	68	72	70	96	69	80	75	58	73	69	68	67	62	74	78	61	65	68	89	73	80	70	83	59	62	72	78	67	68	75	65	58	99	62	72	82	87
T11	73	59	62	66	75	66	83	88	66	80	64	81	79	66	72	81	65	87	69	64	75	62	74	69	67	92	102	72	59	80	76	104	62	61	76	96	64	60	60	79	74	81	67	63	70	84	78	97	87
T12	82	62	117	76	70	72	72	85	87	84	75	66	75	72	65	80	64	81	86	88	68	80	82	79	74	90	93	59	73	82	55	89	77	82	74	70	72	64	60	62	89	66	68	71	82	82	83	97	63
T13	80	67	78	74	72	74	80	85	82	76	75	77	86	86	68	86	75	87	84	74	78	80	80	78	66	83	103	78	93	83	70	92	98	74	75	80	77	76	72	63	77	90	78	68	83	80	78	96	89
[truncated: 39 more columns]

## Sheet: Sheet5
group	surgery time	anesthesia time	fluid	blood	urine
1	69	135	1100	20	300
1	74	131	700	20	800
1	94	175	1000	20	900
1	91	154	900	20	500
1	117	174	600	50	400
1	107	164	800	10	200
1	80	155	700	50	150
1	85	183	1200	80	300
1	109	169	900	80	300
1	50	104	700	10	50
1	75	160	800	10	200
1	86	138	700	10	600
1	113	179	1200	50	300
1	72	156	800	10	100
1	118	209	800	20	500
1	225	284	1200	150	400
1	79	134	700	10	500
1	157	249	800	20	300
1	133	243	700	40	300
1	60	107	500	10	100
1	80	154	700	20	1500
1	80	117	1200	100	900
1	74	129	800	10	200
1	71	180	800	5	200
1	110	190	600	10	200
1	60	125	300	20	200
1	89	155	800	10	110
1	70	129	700	10	100
1	88	160	700	15	500
1	78	150	700	20	300
1	92	149	800	10	100
1	171	235	800	40	200
1	192	275	1500	100	1200
1	74	140	800	20	50
1	121	180	700	20	50
1	158	200	1000	30	600
1	67	169	800	20	500
1	85	150	700	20	100
1	155	220	900	100	150
1	41	107	400	20	100
1	40	140	800	10	100
1	85	189	700	20	500
1	76	150	600	20	100
1	49	99	500	10	400
2	75	129	700	10	250
2	122	200	800	20	800
2	61	140	700	10	200
2	87	144	700	20	400
2	64	155	800	20	400
2	93	160	800	10	600
2	104	210	1000	20	500
2	90	135	500	10	400
2	94	163	800	10	200
2	45	135	500	10	300
2	47	96	500	10	600
2	97	184	800	20	200
2	93	169	1000	20	900
2	132	194	1000	20	800
2	60	140	600	20	500
2	90	154	700	20	700
2	84	152	700	50	700
2	115	169	1100	20	800
2	132	205	800	30	200
2	120	219	800	20	100
2	74	152	700	50	500
2	75	145	500	10	100
2	190	229	700	50	500
2	94	154	700	20	100
2	45	94	500	10	100
2	65	109	600	20	300
2	97	165	700	50	500
2	60	130	500	10	400
2	162	235	700	50	100
2	80	150	500	25	400
2	119	225	1200	20	800
2	108	170	1000	20	400
2	90	150	1000	20	600
2	118	162	650	30	200
2	112	194	800	20	200
2	65	119	850	10	100
2	219	360	1300	30	800
2	60	110	500	10	400
2	115	155	800	20	150
2	73	140	400	10	150
2	60	95	600	10	350
2	88	129	600	20	400
2	76	185	600	20	400
2	60	127	700	10	500
